# Supplementary material for: Inversion of the imprinting control region of the Peg3 domain
Source: PLoS One. 2017 Jul 18;12(7):e0181591. doi: 10.1371/journal.pone.0181591 (PMC5515438; doi:10.1371/journal.pone.0181591)
Supplement: S4 File — This includes the primer sets for RT-PCR and COBRA analyses. (XLSX) [file pone.0181591.s004.xlsx]

## Sheet: S3 File
S4 File. Primers used for the study
Primers for RT-PCR
Locus	Primer	Sequences
Peg3	p1	GGTTCAGTGTGGGTGCACTAGACT
	p3	GCTCACACCCAAGGGCTTGAGCG
	p3-f	ATCCCTGAAACGCTCAAGCCCT
	p6-r	AAGATCCCGTTGAGGCAGCC
	p9	TCCCTAGTGTGCATGATCTGGT
Usp29	u1	GAGGAGAGCAAGCAGGTAGATTAC
	u3	GTTGAAATGGGGAGTAGGGTGA
	u8	CTGGGCATGAAAAGATCCACT
	u9	CCACATTTGTTGCACTGGTGGAT
β-actin	F	GAGCACCCTGTGCTGCTCACCGA
	R	CTCTTTGATGTCACGCACGATTTC
Primers for COBRA
Locus	Primer	Sequences
Peg3-DMR	Peg3-met-15.2	TAGGTAGTTAATTAGGATAAGTTTGTGTAG
	Peg3-met-16.1	CCTATTACAAAACCACCACAATAAACATCA
Zim1-Pro	mZim1-met-3	GTAGTAGAAGTATGTTTAAGAGTTGTGTTA
	mZim1-met-4	CTTACTAAAAACTACATTTCCCACAAATCC
Zim2-DMR	mZim2-met-5	GATATTTTAATATTTATTTGGTTTTTTGAA
	mZim2-met-6	AATTACTTACATCAATACTACCTCTAAAAC
Zim3-DMR	mZim3-met-3	TATATTTGAAAGAAATTGGGATTTTTAA
	mZim3-met-4	ACCACTAACTACCCTTAACTACTACAAACT
